# Supplementary material for: Molecular and Functional Relevance of NaV1.8-Induced Atrial Arrhythmogenic Triggers in a Human SCN10A Knock-Out Stem Cell Model
Source: Int J Mol Sci. 2023 Jun 15;24(12):10189. doi: 10.3390/ijms241210189 (PMC10299073; doi:10.3390/ijms241210189)
Supplement: Supplementary file 1 [file ijms-24-10189-s001.zip]

Archive with 1 entries (1 files):
- ijms-2404701-supplementary.pdf
